# Supplementary material for: Efficacy and Safety of Sugammadex for the Reversal of Rocuronium-Induced Neuromuscular Blockade in Patients with End-Stage Renal Disease: A Systematic Review and Meta-Analysis
Source: Medicina (Kaunas). 2021 Nov 17;57(11):1259. doi: 10.3390/medicina57111259 (PMC8622972; doi:10.3390/medicina57111259)
Supplement: Supplementary file 1 [file medicina-57-01259-s001.zip]

Archive with 1 entries (1 files):
- medicina-1450388-supplementary.pdf
